# Supplementary material for: Comparative Investigation of the Differences in Chemical Compounds between Raw and Processed Mume Fructus Using Plant Metabolomics Combined with Chemometrics Methods
Source: Molecules. 2022 Sep 26;27(19):6344. doi: 10.3390/molecules27196344 (PMC9572716; doi:10.3390/molecules27196344)
Supplement: Supplementary file 1 [file molecules-27-06344-s001.zip]

Archive with 1 entries (1 files):
- molecules-1865078-supplementary.pdf
